# Supplementary material for: Under fire-simultaneous volatilome and transcriptome analysis unravels fine-scale responses of tansy chemotypes to dual herbivore attack
Source: BMC Plant Biol. 2020 Dec 9;20:551. doi: 10.1186/s12870-020-02745-1 (PMC7724791; doi:10.1186/s12870-020-02745-1)
Supplement: Supplementary file 6 — Additional file 6: Table S2: Mean concentration of compounds of each plant chemotype found in hexane extractions at sampling days 4 and 7. Table S3: Mean VOC emission rates of each plant chemotype at sampling days 1–4 and 4–7. Table S4: Mean VOC emission rates of representative masses (m/z) measured using PTR-ToF-MS of different each plant chemotype at sampling days 1–4 and 4–7. [file 12870_2020_2745_MOESM6_ESM.xlsx]

## Sheet: Liquid extraction
Table S2:	Mean concentration of compounds of the 5 plant chemotypes found in hexane extractions at sampling days 4 and 7 [pmol µL-1].
Formula	Compound class	Name	1_N	1_A	1_C	1_B	2_N	2_A	2_C	2_B	3_N	3_A	3_C	3_B	4_N	4_A	4_C	4_B	5_N	5_A	5_C	5_B
C10H16	Monoterpene	Terpinolene	45.9958	64.0031	57.4057	74.1303	56.9229	57.8418	81.883	118.702	3.13883	3.71256	74.8391	7.98469	83.9252	139.343	241.799	203.707	19.6173	29.85	71.608	67.4661
C10H16	Monoterpene	Camphene	4.90872	3.7107	3.3603	6.76409	2.38297	2.13951	5.95779	5.30998	306.169	328.782	3590.35	633.095	1.78758	0	2.37822	1.39188	2.14389	3.38197	4.3566	4.27417
C10H14	Monoterpene	p-Cymene	167.612	201.816	228.067	285.788	183.29	150.519	261.557	212.763	127.118	161.84	1700.69	301.426	197.025	304.529	341.753	488.048	155.28	266.732	320.441	425.579
C10H16	Monoterpene	Sabinene	234.81	156.655	180.955	450.616	500.12	476.061	806.98	499.772	50.6593	44.5718	393.893	80.501	955.6	1057.76	754.764	2689.37	134.139	298.222	253.615	506.447
C10H16	Monoterpene	α-Terpinene	128.023	173.306	156.614	205.59	161.141	156.514	226.871	310.712	2.13935	4.66793	168.272	14.7568	254.502	429.344	730.517	575.945	52.8794	78.237	191.267	182.341
C10H16	Monoterpene	γ-Terpinene	266.051	325.187	320.037	487.935	321.209	355.549	503.368	613.603	38.8382	27.7607	559.163	76.3456	525.136	806.71	1306.24	1376.35	116.955	187.602	409.703	444.714
C10H16	Monoterpene	α-Phellandrene	n.d.	n.d.	n.d.	n.d.	n.d.	n.d.	n.d.	32.3024	n.d.	n.d.	n.d.	n.d.	n.d.	n.d.	161.165	39.3807	n.d.	n.d.	n.d.	n.d.
C10H16	Monoterpene	α-Thujene	137.937	110.178	108.53	324.072	272.915	271.752	418.276	271.582	20.1957	25.5444	319.864	62.5455	494.801	681.292	483.926	1831.62	77.8209	192.897	153.512	351.78
C10H16	Monoterpene	β-Thujene	107.968	100.917	110.931	154.734	183.772	221.671	404.694	301.895	45.4356	47.7686	542.859	90.4104	415.716	478.65	477.261	358.124	46.6561	55.0101	122.029	138.227
C10H14	Monoterpene	Mentha-1,4,8-triene	21.2962	34.9671	39.4713	126.31	530.343	310.763	195.576	188.579	6.08993	6.8157	24.1985	2.81421	17.9163	28.2395	49.857	173.682	12.9626	42.6589	57.6383	110.624
C10H16	Monoterpene	Ocimene	21.9242	37.8218	53.0839	40.685	19.126	10.9261	35.2544	7.4959	0.140305	0.40195	13.6353	0.598513	32.7875	50.8757	9.07858	211.34	24.0114	41.3964	44.0966	65.8787
C10H16	Monoterpene	α-Pinene	62.6353	47.6895	47.9787	118.951	402.559	414.609	618.613	456.527	170.093	152.383	1896.69	320.236	120.709	101.664	142.87	262.42	22.7433	43.2921	57.6894	75.276
C10H18	Monoterpene	(-)-(E)-Pinane	16.1576	48.4052	27.2225	12.388	21.2122	4.0986	30.8154	9.66378	8.76267	13.6617	188.584	17.8819	11.0999	47.1835	15.8902	15.3485	6.58972	6.28716	9.00816	38.9174
C10H16	Monoterpene	Limonene	60.4683	69.3747	103.655	401.169	42.706	59.0221	80.9156	76.5501	22.7364	9.08154	102.669	21.7587	33.1513	57.7496	105.698	146.994	16.8687	75.4411	144.434	232.993
C10H16	Monoterpene	Tricyclene	n.d.	n.d.	n.d.	n.d.	n.d.	n.d.	n.d.	n.d.	7.34906	7.45401	149.624	22.255	n.d.	n.d.	n.d.	n.d.	n.d.	n.d.	n.d.	n.d.
C10H16	Monoterpene	(+)-(E)-Isolimonene	41.2201	48.587	51.944	69.6963	162.413	166.458	269.206	200.12	121.564	120.482	964.355	197.084	68.0814	64.3615	86.0374	102.335	35.1493	47.2838	53.7523	54.832
C12H20O2	Monoterpene acetate	Bornyl acetate	22.5505	6.66846	3.98499	7.4156	4.75948	41.5128	9.03621	55.325	155.215	188.137	1704.38	286.859	12.8652	1.92572	2.11202	1.51258	1.84148	4.35404	19.5101	5.78126
C12H20O2	Monoterpene acetate	Dihydrocarvyl acetate	23.6948	34.6087	40.9951	65.3033	127.228	132.432	185.133	150.213	0.284789	n.d.	n.d.	n.d.	12.1321	22.0892	12.2477	46.4224	20.8374	49.5692	53.5319	81.8863
C12H18O2	Monoterpene acetate	(E)-Carveyl acetate	31.1622	39.2561	42.5207	74.1473	n.d.	0.0847493	n.d.	n.d.	0.211684	0.128393	n.d.	0.0835007	n.d.	n.d.	0.286386	1.12729	15.2871	45.8658	39.0159	76.2972
C12H18O2	Monoterpene acetate	Myrtenyl acetate	28.3402	35.739	40.7556	62.2576	1109.1	1159.37	1600.97	1301.29	12.0574	7.2477	22.7153	9.18919	2.41561	5.72768	8.71055	30.543	16.8082	39.9388	34.6449	62.1165
C12H20O2	Monoterpene acetate	α-Terpinyl acetate	215.587	271.892	416.483	463.228	12.3798	19.5808	16.1547	26.8083	66.3909	81.1196	713.165	121.639	22.1488	30.874	19.3917	45.3599	169.846	436.93	455.869	567.371
C12H20O2	Monoterpene acetate	Chrysanthenyl acetate	9.71312	12.0347	15.7303	31.4179	0.467948	0.131006	0.578326	0.289292	n.d.	n.d.	n.d.	0.104548	n.d.	n.d.	0.0919312	n.d.	5.36562	12.5033	15.7525	24.5495
C10H16O	Oxygenated monoterpene	Myrtenol	287.828	399.371	412.788	628.283	2125.48	1481.62	3035.36	2100.07	32.4195	51.372	388.326	84.3566	24.296	45.6044	30.5738	72.8933	194.692	440.369	436.06	761.163
C10H18O	Oxygenated monoterpene	Neodihydrocarveol	680.673	983.57	1245.6	2000.65	0.589534	0.353342	n.d.	1.45276	2.80562	4.28298	27.8018	7.11134	2.99779	5.30837	5.22818	10.0992	563.952	1286.69	1462.02	2246.89
C10H14O	Oxygenated monoterpene	Pinocarvone	22.2708	29.7621	29.0615	29.3184	149.254	72.8016	162.595	105.116	41.0884	70.3643	578.545	99.2532	36.2636	69.3203	48.2266	99.2936	16.7629	28.3127	23.4905	44.427
C10H18O	Oxygenated monoterpene	Eucalyptol	48.0283	35.5455	44.5166	52.541	519.304	417	857.346	572.745	130.83	141.013	1373.88	248.105	793.485	914.539	989.086	1678.68	18.7802	25.5829	33.3089	45.0709
C10H18O	Oxygenated monoterpene	Borneol	7.86178	8.22076	9.89219	15.9632	7.29916	5.53635	9.85052	7.70212	67.9824	89.8932	889.525	155.175	5.37278	12.2562	11.0546	17.1227	4.94953	9.14508	8.51484	19.5056
C10H16O	Oxygenated monoterpene	L-camphor	6.05553	19.2667	7.34738	8.98423	2.80675	4.20547	5.63366	4.8724	4200.71	5118.25	40181.5	7094.24	9.95623	14.2503	15.9722	18.388	4.47371	12.8524	7.5569	16.102
C10H14O	Oxygenated monoterpene	Carvone	151.876	253.714	187.958	271.217	12.4771	8.48074	14.4012	13.1296	3.56256	4.81237	27.364	5.70574	7.0095	17.3182	14.4535	20.8677	57.8269	157.772	145.372	256.861
C10H16O	Oxygenated monoterpene	(Z)-Dihydrocarvone	1748.58	2465.97	2499.12	3763.34	231.513	161.658	330.483	232.121	7.90211	8.08043	53.1811	9.7375	4.96934	5.64562	9.01815	20.2686	1149.03	2615.92	2600.64	4283.28
C10H16O	Oxygenated monoterpene	(E)-Dihydrocarvone	393.504	462.019	683.212	619.53	n.d.	n.d.	n.d.	n.d.	0.593832	0.420885	1.58535	0.734072	2.30147	4.0246	0.76711	18.3329	313.668	697.415	679.071	1192.5
C10H16O2	Oxygenated monoterpene	Limonene dioxide	9.57866	0.496199	2.11548	1.4855	3.95351	1.27433	1.21088	0.82563	2.36668	4.48565	1.90407	0.86073	3.75259	2.18369	0.477523	1.46625	1.23894	1.29833	0.414452	1.60715
C10H18O	Oxygenated monoterpene	(E)-Sabinene hydrate	426.507	356.814	390.66	887.086	664.851	815.059	1319.96	810.079	19.6845	23.2552	77.6609	25.2772	756.351	1209.21	614.646	2481.63	264.706	571.836	455.928	1097.07
C10H18O	Oxygenated monoterpene	(Z)-Sabinene hydrate	39.9532	36.0151	44.997	79.8185	78.1683	68.827	145.851	67.799	13.5809	15.0889	42.9293	16.2944	91.2264	161.861	61.7623	370.168	30.8947	64.5153	47.3969	116.705
C10H16O	Oxygenated monoterpene	Isopinocarveol	13.1955	11.2834	15.6818	16.3072	54.5196	33.0068	75.3652	41.716	15.6551	27.4963	197.428	41.7969	14.135	27.467	16.2271	48.6519	8.40891	15.4507	12.4325	24.7502
C10H16O	Oxygenated monoterpene	(E)-p-Mentha-2,8-dienol	74.8517	84.1129	87.0696	100.397	10.0652	6.83428	13.1452	8.01192	2.17892	4.59843	16.6821	5.71656	10.8815	24.4362	14.3976	39.1371	34.7573	114.572	72.4713	151.908
C10H18O	Oxygenated monoterpene	4-Terpinenol	52.8704	50.5709	96.1747	75.0378	64.8727	47.53	96.4234	68.096	2.44644	3.97687	69.8979	11.2355	63.1212	173.572	152.273	234.07	35.2265	47.9562	74.2106	102.45
C15H24	Sesquiterpene	α-Amorphene	4.60553	4.52545	6.93658	7.53708	8.09119	12.6314	7.20634	5.81334	8.3369	6.01345	21.5271	4.90149	3.49602	6.90346	3.59292	6.52413	3.96699	5.05038	5.37955	8.33533
C15H24	Sesquiterpene	γ-Muurolene	15.7226	31.6676	44.0144	52.8256	16.82	10.3178	22.1717	19.5213	14.2108	10.388	252.678	39.5296	12.4332	35.9033	34.6542	53.2089	18.1259	51.7142	40.9665	76.9403
C15H24	Sesquiterpene	(Z)-Caryophyllene	7.24336	10.1402	11.1757	16.1862	12.6457	6.63218	8.41014	6.74127	5.56668	7.06621	34.7063	9.18932	8.99695	22.1072	10.9165	47.6277	10.141	24.2182	16.4936	47.8726
C15H24	Sesquiterpene	β-Cubebene	43.3391	79.7381	88.4998	101.18	81.1701	36.9972	86.4938	48.5558	25.5382	41.8917	189.041	39.6354	53.0085	144.302	49.9232	205.821	67.4122	203.307	94.7458	313.667
C15H24	Sesquiterpene	γ-Cadinene	18.1523	29.6059	32.2302	40.3885	32.3455	14.2733	35.1189	17.874	9.43051	16.4367	61.9372	14.6159	23.0501	55.0724	17.8312	86.5392	27.721	83.6929	35.9925	126.796
C15H24	Sesquiterpene	Germacrene D	1.42659	3.94666	3.685	2.85456	1.163	1.04383	2.04416	1.85554	0.274102	0.895427	16.5477	1.52201	1.14804	2.71501	2.25952	3.29745	1.06841	3.51783	2.30395	5.71931
C15H24	Sesquiterpene	Longifolene	0.451329	0.876759	2.06502	0.151635	n.d.	n.d.	n.d.	n.d.	0.490321	0.192457	n.d.	1.02997	0.0077841	0.0556933	n.d.	0.0124015	n.d.	n.d.	0.0315117	0.183756
C15H26O	Oxygenated sesquiterpene	5β,7βH,10α-Eudesm-11-en-1α-ol	9.7883	30.6951	16.4011	7.94073	18.1244	11.0827	27.0695	15.9207	5.33489	10.0457	131.184	12.7183	7.07627	30.7366	9.40165	8.20194	4.5757	4.30803	5.82545	25.4934
C15H26O	Oxygenated sesquiterpene	α-Cadinol	12.1007	18.9596	22.252	51.4752	115.534	101.891	147.682	112.456	0.936608	0.522232	5.83756	2.09657	1.44666	2.45435	1.00923	4.61641	0.408379	1.47599	0.674003	2.72133
C15H26O	Oxygenated sesquiterpene	Epiglobulol	n.d.	1.34065	n.d.	0.382821	n.d.	n.d.	n.d.	0.43513	n.d.	n.d.	8.13799	n.d.	n.d.	n.d.	1.20664	n.d.	n.d.	n.d.	1.12219	n.d.
C15H20O3	Sesquiterpene lactone	Parthenolide	34.0595	44.7035	39.8524	138.977	7.42348	1.32891	33.5237	0.646413	67.9237	55.8392	245.267	41.8035	29.3324	79.5363	31.6752	198.197	11.4538	78.7453	54.8806	119.217
C15H22O3	Sesquiterpene lactone	Tomentosin	30.5108	67.3308	58.5367	116.443	0.394291	0.240943	0.760057	1.25698	40.0213	52.1823	575.592	71.0385	16.7667	51.1987	61.337	97.7316	11.7101	33.2045	50.2659	67.027
C15H24	Sesquiterpene	Zingiberene	n.d.	0.647213	n.d.	0.18481	n.d.	n.d.	n.d.	0.210063	n.d.	n.d.	3.92869	n.d.	n.d.	n.d.	0.582517	n.d.	n.d.	v	0.541745	n.d.
C15H24	Sesquiterpene	Unknown sesquiterpene #1	12.2817	33.8967	21.5819	33.0445	20.273	8.79043	22.6181	18.0713	14.2135	9.9238	155.101	35.3522	14.559	37.153	30.3352	55.5002	17.9527	51.9455	39.4898	82.3527
C15H24	Sesquiterpene	Unknown sesquiterpene #2	41.7541	37.5802	41.4336	58.3625	49.503	19.4345	52.75	28.2858	10.1166	16.7564	71.019	18.3348	45.0964	67.7949	19.2656	113.414	39.0965	98.9397	42.3885	143.996
C15H24	Sesquiterpene	Unknown sesquiterpene #3	2.7771	0.936716	1.38622	0.956818	2.46949	2.41787	0.883067	1.02123	2.11772	1.85959	4.17358	1.27115	1.30694	1.2736	0.693211	2.41104	1.00418	1.21377	1.08003	1.66392
C15H24	Sesquiterpene	Unknown sesquiterpene #4	45.4854	80.6623	89.7069	103.178	79.1955	36.9754	83.5701	47.6644	25.572	43.2507	200.746	39.3156	55.1157	147.568	49.4657	208.659	64.9041	194.813	91.4868	298.621
C15H24	Sesquiterpene	Unknown sesquiterpene #5	8.93204	15.737	16.8056	18.8422	15.6088	7.19778	16.3765	9.96825	8.75508	8.09733	41.2528	9.01201	10.0208	27.0406	10.588	38.3948	12.9964	37.8536	18.2545	58.7011
C15H24	Sesquiterpene	Unknown sesquiterpene #6	11.0474	15.5368	14.7788	19.0644	19.7685	7.60156	20.8307	10.5556	5.37942	8.06104	45.5179	6.28078	12.5842	29.0947	12.6148	44.4295	14.2613	43.4568	19.5462	63.4887
C15H24	Sesquiterpene	Unknown sesquiterpene #7	27.7957	29.3132	37.8876	28.6395	10.4617	1.63288	3.68341	1.16042	4.58778	6.24661	6.96604	1.58351	7.29358	9.22712	3.16432	12.5824	6.96886	27.3112	22.6202	38.3407
C15H24	Sesquiterpene	Unknown sesquiterpene #8	37.7742	34.2765	54.3581	93.9588	n.d.	n.d.	n.d.	n.d.	20.5187	21.4934	60.8916	8.96681	34.1319	61.6491	31.5573	118.597	21.4217	51.7678	60.006	100.144
C15H24	Sesquiterpene	Unknown sesquiterpene #9	2.30601	3.72128	4.17442	9.98337	20.608	18.3767	15.2832	20.3836	4.94567	6.18739	16.2667	5.37786	9.61253	19.7242	8.41977	37.3479	3.8935	11.2572	8.75856	16.989
C15H24	Sesquiterpene	Unknown sesquiterpene #10	27.042	78.0218	49.8342	120.492	0.149334	0	0.606158	0.935067	32.1736	45.6831	731.243	77.0401	16.9201	46.9605	52.2283	84.2314	8.98656	28.5931	43.7085	55.7509
C15H24	Sesquiterpene	Unknown sesquiterpene #11	2.93162	2.21402	3.27619	4.58154	18.1894	12.5727	20.4572	15.5792	1.15608	1.04722	12.0656	0.902544	1.41961	0.627926	3.39073	1.65352	1.7035	2.43858	4.60318	4.85348
C15H24	Sesquiterpene	Unknown sesquiterpene #12	n.d.	n.d.	0.0766044	n.d.	4.04149	1.7696	4.10669	2.79816	2.45232	3.21355	21.55	3.88518	4.85554	11.2701	7.08478	15.1665	2.05806	7.40605	4.97848	10.7733

## Sheet: Tenax Carbopack
Table S3:	Mean VOC emission rates of the 5 plant chemotypes at sampling days 1-4 and 4-7 (VOC sampling each day around noon for 3 h at 0.1 L min-1 on Tenax/ Carbopack cartridges followed by GC-MS analysis) [nmol m-2 h-1].
Formula	Compound class	Name	1_N	1_A	1_C	1_B	2_N	2_A	2_C	2_B	3_N	3_A	3_C	3_B	4_N	4_A	4_C	4_B	5_N	5_A	5_C	5_B
C10H16	Monoterpene	Camphene	n.d.	n.d.	n.d.	n.d.	n.d.	n.d.	n.d.	n.d.	10.9324	16.8925	35.6756	9.43823	0.706976	n.d.	n.d.	n.d.	n.d.	0.0264909	n.d.	n.d.
C10H16	Monoterpene	Sabinene	28.169	20.4895	53.188	28.2928	78.4234	22.8208	127.333	61.209	2.14957	2.37997	8.16527	4.79031	104.052	120.302	96.2817	248.889	8.73322	293.058	19.0623	913.725
C10H16	Monoterpene	α-Pinene	4.66085	2.70975	7.36223	51.8461	49.7258	15.8912	57.2434	31.108	10.1901	14.8793	13.6676	6.54767	17.5383	9.62565	10.4252	52.0378	3.74859	55.1567	4.46092	4.44113
C10H17	Monoterpene	β-Pinene	n.d.	5.37494	1.67577	21.4131	8.37742	3.03003	34.4125	11.4355	4.88828	1.74235	4.67195	3.21241	n.d.	3.02603	n.d.	6.07355	0.712253	1.8763	0.157879	1.53291
C10H16	Monoterpene	α-Phellandrene	n.d.	0.529693	8.43063	0.96312	7.1064	1.27454	2.06727	5.07507	1.59311	2.79596	1.33567	5.00498	2.31503	2.57612	2.79004	7.00773	1.78931	23.5628	4.04419	44.0794
C10H17	Monoterpene	β-Phellandrene	17.4103	15.3596	2.54195	9.28516	26.567	8.14285	39.7539	14.6135	3.15153	5.2826	5.43349	2.50798	38.812	32.9352	11.8201	91.4277	4.86714	80.713	3.47895	391.887
C10H16	Monoterpene	Terpinolene	2.35581	1.35556	3.38828	3.073	3.47131	1.24316	5.73327	3.84304	0.70378	0.0895408	0.500509	0.241346	4.89249	5.88816	5.22286	13.0787	0.428236	30.9158	0.909159	46.857
C10H16	Monoterpene	α-Thujene	14.6145	9.89248	21.1343	20.6876	33.8549	11.704	39.0768	20.4948	0.659381	1.64293	2.3619	0.57637	40.6517	48.3459	37.6692	74.2882	4.49837	201.07	6.31366	406.531
C10H14	Monoterpene	p-Cymene	33.1495	29.2333	57.1558	46.0072	45.6856	8.60055	76.2408	30.1298	13.9443	16.0074	17.4343	17.3324	68.5959	65.4789	61.3408	126.407	17.6952	486.074	32.1766	784.219
C10H16	Monoterpene	α-Terpinene	6.54467	3.36187	8.90882	7.62616	9.18013	3.94444	14.0941	11.3446	2.06607	0.364515	0.97826	0.453324	14.3583	15.9845	14.2565	37.8732	1.3069	71.3861	2.05723	179.308
C10H16	Monoterpene	γ-Terpinene	12.8879	9.78231	24.1827	21.9098	23.6858	10.3254	38.3587	27.0843	0.610107	0.95146	1.06187	1.39884	39.2742	58.7892	37.481	94.5595	4.5883	183.642	8.22942	463.243
C10H16	Monoterpene	Limonene	37.2435	20.5193	26.057	31.5562	22.9572	6.7142	9.43617	8.43134	8.9269	24.0722	5.1756	7.11432	12.2606	15.7298	37.9022	13.6444	13.6237	47.4422	18.9922	16.3659
C10H16	Monoterpene	(+)-(E)-Isolimonene	25.8617	23.3655	24.6974	28.9688	0.224486	0.166395	0.106909	0.432117	1.90365	0.680624	0.268677	0.552799	0.176296	0.785255	8.60859	0.0814034	6.69619	258.648	8.27816	101.756
C10H16	Monoterpene	(E)-β-ocimene	8.11303	20.8201	2.03441	15.2991	7.53143	6.09344	0.9078	12.037	7.82355	29.3076	8.16576	1.59307	5.00965	14.7675	8.07191	119.798	2.78301	126.491	25.2718	128.781
C10H16	Monoterpene	Unknown monoterpene #1	7.29108	0.844964	12.1493	2.17426	7.70453	2.33389	6.95678	10.0803	9.90973	0.85901	17.5906	3.79151	0	4.40337	1.17638	11.6157	0.579931	29.7174	1.03584	87.0886
C10H16	Monoterpene	Unknown monoterpene #2	1.86164	1.04231	2.50525	3.81002	4.78619	2.10324	3.7622	2.35152	0	0	0.0370729	0.372484	6.98422	8.24612	6.06998	7.45897	0.277869	5.2742	1.45171	57.1408
C12H20O2	Monoterpene acetate	Bornyl acetate	n.d.	n.d.	n.d.	n.d.	0.179438	0	0	0	1.82986	1.45331	3.46178	2.92006	0.365175	n.d.	n.d.	n.d.	0.387289	n.d.	n.d.	n.d.
C12H18O2	Monoterpene acetate	Chrysanthenyl acetate	n.d.	4.64106	1.83672	1.8445	0	0	3.24683	3.26393	n.d.4396418	0	8.74072	0.264976	n.d.	49.3287	2.383	0	0	0	0.646594	0.418691
C12H18O2	Monoterpene acetate	Myrtenyl acetate	0.945777	0.403315	0.872534	7.98696	101.675	41.3625	78.1508	41.3258	0.266382	0	0.407776	0.249407	0.223641	4.82781	0.341045	0.992077	2.31904	49.2132	0.731248	0.245066
C12H18O2	Monoterpene acetate	(E)-Carveyl acetate	0.954304	0.667583	1.73198	1.70291	0.431285	0.0229441	0.0473583	0.0729176	0.107903	0.0361354	0.521992	0.136073	0.130224	0.17111	0.176028	0.0682778	0.187621	15.1569	0.49655	0.152319
C12H18O2	Monoterpene acetate	(Z)-Carveyl acetate	1.2369	0.343221	0.724994	1.50023	3.00621	0.33012	0.0848451	0.562356	0.815965	0.215815	0.952218	0.175337	0.319882	1.43828	0.322978	0.183073	0.0344904	3.08835	0.47471	0.680137
C10H18O	Oxygenated monoterpene	(Z)-Sabinene hydrate	24.7049	17.4458	40.636	28.529	45.5006	17.2103	75.7055	29.2119	0.500567	0.687092	0.323775	0.869993	45.2394	49.3814	39.943	86.4497	6.65149	260.162	18.8241	446.111
C10H18O	Oxygenated monoterpene	Eucalyptol	0.291945	0	0.427097	30.8464	52.7477	14.1158	96.4408	32.9609	2.28678	4.60339	7.38197	8.93497	77.3747	65.5918	50.8035	191.872	0	0.0104995	0.54425	1209.47
C10H16O	Oxygenated monoterpene	Myrtenol	21.6232	21.5978	88.8041	80.5651	24.8093	6.43119	34.5586	14.5084	1.33327	0.221805	0.326027	0.495245	0.403055	1.06641	16.0008	0.936421	4.18007	166.187	19.6546	192.405
C10H16O	Oxygenated monoterpene	L-camphor	n.d.	n.d.	n.d.	n.d.	n.d.	n.d.	n.d.	n.d.	73.661	61.5716	149.91	101.895	n.d.	n.d.	n.d.	n.d.	n.d.	n.d.	n.d.	n.d.
C10H16O	Oxygenated monoterpene	(E)-Dihydrocarvone	5.82112	10.6116	12.6758	9.47288	17.8409	10.6026	5.12481	n.d.	5.09622	6.87706	3.93617	n.d.	4.30754	9.04237	4.71265	3.35809	0.708566	78.3118	2.63457	1.0903
C10H16O	Oxygenated monoterpene	(Z)-Dihydrocarvone	147.903	121.516	212.67	135.778	10.0392	1.25927	5.85596	2.91863	4.27157	2.77227	6.75794	6.75704	3.72306	6.79763	4.90753	0.587642	31.786	1477.57	60.8938	741.519
C10H16O	Oxygenated monoterpene	(E)-p-Mentha-2,8-dienol	2.86269	0.497153	1.20052	1.23232	0.0377009	0.0248476	0.11465	0.0782011	0.0202365	n.d.	0.0995563	0.0491613	0.184946	0.252715	0.585463	0.07151	0.315582	13.28	0.571089	5.97498
C10H16O	Oxygenated monoterpene	(Z)-Limonene oxide	0.754533	0.604968	1.41994	1.79846	0.774709	0.0549085	0.756175	0.731587	0.282019	0.214237	0.540653	0.243071	0.327976	0.198424	0.248932	0.145567	0.109677	5.82599	0.673281	0.244814
C10H16O	Oxygenated monoterpene	Isopinocarveol	0.625645	0.174781	0.281823	0.14974	0.576869	0.0506792	1.66538	0.335899	0.102376	0.0652319	0.654862	0	0.540583	0.122127	0.0276171	0.412857	0	1.02694	0.0686782	1.60556
C10H14O	Oxygenated monoterpene	Pinocarvone	2.13826	0.194168	0.949678	1.03106	4.06712	0.649753	4.468	1.08864	1.47668	0.659491	7.39146	1.16499	0.610498	1.80301	0.627294	2.87526	0.363507	2.96714	0.247927	7.32426
C10H18O	Oxygenated monoterpene	4-Terpineneol	2.7391	2.40875	2.62305	3.46758	1.96337	1.62271	6.58216	4.35913	0.39758	0.0933565	0.653551	0.150225	10.6488	12.1315	3.6045	23.3676	0.713185	26.2596	1.97586	17.2576
C10H18O	Oxygenated monoterpene	Isocineole	0.343681	0.364376	0.404324	0.406276	0.900186	0.580815	0.737637	0.211447	0.586706	0.23127	0.80335	0.336835	0.489847	1.91168	0.146365	0.257695	0.0799865	11.2207	0.177364	0.0909698
C10H14O	Oxygenated monoterpene	Carvone	0	0.168599	1.15472	0.169357	0.546479	0.0715581	0	0.263655	0	0	0.103992	0.355866	0.0750937	0.27928	0.04379	n.d.	0.0194028	n.d.	0.254097	n.d.
C10H18O	Oxygenated monoterpene	Citronellal	0.622632	0.0968478	0.288415	0.601824	2.30916	1.28199	0.0968395	0.385827	1.62172	0.567562	0.78958	0.717939	0.401973	0.908351	0.382962	0.201491	0.0782911	0.282347	0.471688	n.d.
C15H24O	Oxygenated sesquiterpene	Campherenone	1.31658	0.521947	2.19683	1.14234	0.328652	0.914296	0.46438	0.118153	1.42149	0.1666	4.94617	0.204965	0	5.43902	0.848097	1.10749	0.154326	0.0604139	0.065761	n.d.
C15H24	Sesquiterpene	δ-cadinene	0.424481	0.137921	0.524376	0.865526	0.116592	0.0254638	0.120452	0.415558	0.312476	0.461369	0.184958	0	0.17095	0.263163	0.768967	0.569206	n.d.	n.d.	0.0625648	0.927798
C15H25	Sesquiterpene	γ-Elemene	2.08935	1.67592	2.43773	1.71393	6.88028	2.7339	5.09474	3.74161	0.343214	0.154315	0.576581	0.228805	0.362883	0.861592	1.19913	0.203649	0.0750758	14.2476	0.110853	0
C15H26	Sesquiterpene	Longifolene	0.273994	0.0895866	0.0958127	0.322565	0.406424	0.0543109	0.114806	0.285977	0.305288	0.119807	0.667354	0.263251	0.439766	0.281887	0.0787072	0.604644	0.164296	4.82199	0.118396	1.22436

## Sheet: PTR-ToF-MS
Table S4:	Mean VOC emission rates of representative masses (m/z) measured using PTR-ToF-MS of the 5 plant chemotypes at sampling days 1-4 and 4-7 [ncps (normailzed counts per second) m-2]
	m/z	1_N	1_A	1_C	1_B	2_N	2_A	2_C	2_B	3_N	3_A	3_C	3_B	4_N	4_A	4_C	4_B	5_N	5_A	5_C	5_B
e.g. p-Cymene	135.116	29.2857	14.8834	53.481	32.227	12.7792	3.57418	37.8147	3.93849	4.29772	13.1988	9.37679	43.6219	0.659216	1.64443	4.12421	14.4816	5.55668	6.02133	10.4037	21.7084
e.g. Monoterpenes	137.133	49.6309	30.6901	126.163	110.139	60.1344	11.5181	177.625	34.0957	7.1988	26.6046	51.0831	110.832	38.1374	47.7775	150.35	229.29	9.89139	13.012	38.9136	64.3212
e.g. Carvone	151.112	2.87315	1.21471	4.25635	1.68489	5.7003	1.65153	11.2863	2.11627	2.63421	8.17565	5.32773	22.2641	0.0367627	2.12381	1.5836	8.60821	0.212581	0.306397	-0.489196	1.96228
e.g. DMNT	151.149	1.06528	0.552838	1.81979	0.518507	2.15047	0.712767	6.82508	0.46367	1.25581	2.80601	1.97175	10.3513	-0.0878784	1.57593	0.535018	4.32995	-0.195927	-0.10193	-0.483041	1.25262
e.g. L-camphor	153.128	92.106	36.1989	136.955	54.9198	-3.58732	1.48633	-15.9521	3.39497	59.4799	260.481	254.356	694.484	4.50233	8.37459	-0.790848	49.3977	10.7353	22.3341	-19.5432	53.0144
e.g. Eucalyptol	155.144	0.581036	0.136121	1.54731	0.389063	0.205478	0.000933113	0.154172	-0.121697	0.340961	0.997022	1.14808	4.61441	-0.366398	-0.0420515	0.556284	1.17342	-0.0391832	-0.130159	-0.482844	0.417747
e.g. Sesquiterpenes	205.196	2.35508	1.61785	5.92666	4.49874	2.87937	0.597414	7.12818	0.624985	1.02259	0.760248	1.34472	2.97965	0.00437966	2.03594	3.61077	6.72988	0.206957	0.527216	1.81415	5.74828
e.g. hexenals	99.081	1.09237	0.117745	15.8838	7.59846	0.539394	0.0649246	7.83828	0.0462707	0.644795	-2.20721	2.68921	3.04808	-1.54815	0.0685997	8.17579	18.9654	-0.683065	-0.693568	1.07248	2.68919
