# Supplementary material for: Under fire-simultaneous volatilome and transcriptome analysis unravels fine-scale responses of tansy chemotypes to dual herbivore attack
Source: BMC Plant Biol. 2020 Dec 9;20:551. doi: 10.1186/s12870-020-02745-1 (PMC7724791; doi:10.1186/s12870-020-02745-1)
Supplement: Supplementary file 7 — Additional file 7: Table S5: List of differentially expressed genes. [file 12870_2020_2745_MOESM7_ESM.xlsx]

## Sheet: Sheet1
Table S2	List of differentially expressed genes
(a)
name	log2 fold change	e-value		proposed function
TanvuEGr079116	8.7591	0.014648	2	Polyubiquitin 9
TanvuEGr019790	8.5257	0.019223	3	NAC transcription factor 56
TanvuEGr041015	7.2846	0.007133	2	TMV resistance protein N
TanvuEGr041624	6.3017	0.039424	3	12-oxophytodienoate reductase 2
TanvuEGr026379	5.7164	0.007133	3	Polyubiquitin
TanvuEGr048869	5.4309	0.028321	2	3,4-dihydroxy-2-butanone 4-phosphate synthase n=1 Tax=Haemophilus influenzae HK1212 RepID=D1NFR0_HAEIF
TanvuEGr028237	4.7458	0.017608	3	unknown protein; BEST Arabidopsis thaliana protein match is: unknown protein . LENGTH=287
TanvuEGr018710	-2.9795	0.018029	2	Retrovirus-related Pol polyprotein from transposon TNT 1-94
TanvuEGr053378	-5.7694	0.007133	2	Protein NLP7
TanvuEGr001636	-8.6689	0.026299	3	Coatomer subunit beta-1
(c)
name	log2 fold change	e-value		proposed function
TanvuEGr016806	11.2038	3.0084e-05	3	GDSL esterase/lipase
TanvuEGr008338	8.887	0.017964	3	Cytochrome P450 94B3
TanvuEGr009819	8.7531	1.4699e-05	3	Cellulose synthase A catalytic subunit 1 [UDP-forming]
TanvuEGr017925	8.7499	3.2268e-11	3	(-)-germacrene D synthase
TanvuEGr013787	8.653	4.0693e-08	3	Cytochrome P450 93A2
TanvuEGr080867	7.7208	0.00012807	2	Bifunctional purple acid phosphatase 26
TanvuEGr045413	7.5811	0.0093426	3	GDSL esterase/lipase 2
TanvuEGr000852	7.4924	0.013264	3	LRR receptor-like serine/threonine-protein kinase FLS2
TanvuEGr073140	7.4796	0.0048594	2	Sucrose synthase 2
TanvuEGr023321	7.4764	0.022882	3	Polyphenol oxidase II, chloroplastic
TanvuEGr009616	7.4151	0.00076117	3	Cytochrome P450 704C1
TanvuEGr013291	7.1198	1.9099e-06	3	Telomerase Cajal body protein 1
TanvuEGr002450	7.0718	0.003308	3	DEAD-box ATP-dependent RNA helicase 3, chloroplastic
TanvuEGr029280	7.0497	0.040116	3	Acid phosphatase 1
TanvuEGr011850	6.9919	0.0031901	3	Bifunctional purple acid phosphatase 26
TanvuEGr064349	6.8417	2.7611e-06	2	Delta(12) fatty acid dehydrogenase
TanvuEGr041624	6.8023	0.0016801	3	12-oxophytodienoate reductase 2
TanvuEGr053904	6.7273	1.0405e-07	2	Phospholipase A1-IIdelta
TanvuEGr027403	6.6517	3.9299e-05	3	Acid phosphatase 1
TanvuEGr028467	6.5388	3.982e-08	3	Acid phosphatase 1
TanvuEGr027150	6.5	2.5302e-09	3	Acid phosphatase 1
TanvuEGr022387	6.4893	0.0020648	3	60S acidic ribosomal protein P0-2
TanvuEGr024976	6.4038	0.0024367	2	Cellulose synthase A catalytic subunit 1 [UDP-forming]
TanvuEGr034342	6.3713	0.0049547	3	Miraculin
TanvuEGr024996	6.3534	6.8167e-08	2	Agglutinin
TanvuEGr041015	6.3081	0.0094876	2	TMV resistance protein N
TanvuEGr049319	6.2506	2.0443e-06	0	Unknown protein
TanvuEGr035095	6.2017	0.0024367	3	Chalcone--flavonone isomerase
TanvuEGr047912	6.1895	0.0010738	0	Unknown protein
TanvuEGr018753	6.1219	5.5781e-08	3	RmlC-like cupins superfamily protein LENGTH=356
TanvuEGr049029	5.8839	0.0048888	2	3-oxoacyl-[acyl-carrier-protein] synthase I, chloroplastic
TanvuEGr029614	5.6935	0.0049547	3	(E)-beta-farnesene synthase
TanvuEGr005669	5.6903	0.018593	3	Polyphenol oxidase A1, chloroplastic
TanvuEGr029307	5.6104	0.00059903	3	Acid phosphatase 1
TanvuEGr008892	5.5971	0.00029988	3	Plant protein of unknown function (DUF247) LENGTH=529
TanvuEGr039020	5.2734	0.025788	3	23 kDa jasmonate-induced protein
TanvuEGr012511	5.2072	0.00019468	3	Phospholipase A1-IIdelta
TanvuEGr028829	5.1874	0.00011896	3	HXXXD-type acyl-transferase family protein LENGTH=455
TanvuEGr006566	5.0152	0.011667	3	Polyphenol oxidase, chloroplastic
TanvuEGr067938	4.9574	0.00019468	0	Unknown protein
TanvuEGr034256	4.893	0.00055235	2	NAM-like protein n=9 Tax=Oryza sativa subsp. japonica RepID=Q6K1W0_ORYSJ
TanvuEGr006015	4.764	0.0066207	3	DNA polymerase alpha 2 LENGTH=620
TanvuEGr020736	4.7359	0.013014	3	Protein EXORDIUM-like 3
TanvuEGr078920	4.6191	0.031145	3	Histone H4
TanvuEGr050974	4.5957	0.042578	3	Histone H2A
TanvuEGr035344	4.4886	8.5214e-14	3	Trypsin/chymotrypsin inhibitor
TanvuEGr009290	4.432	0.0094876	3	Alkane hydroxylase MAH1
TanvuEGr073484	4.3702	0.0049547	2	Delta(12) fatty acid dehydrogenase
TanvuEGr035131	4.3025	1.7147e-07	3	Miraculin
TanvuEGr029904	4.2946	0.0021068	3	Acid phosphatase 1
TanvuEGr040924	4.2551	0.032065	1	Kunitz family trypsin and protease inhibitor protein LENGTH=222
TanvuEGr056211	4.2258	0.018813	3	Histone H3.2
TanvuEGr053237	4.119	0.024358	3	Cytochrome b5 isoform E
TanvuEGr029897	4.0725	0.0041827	3	Acid phosphatase 1
TanvuEGr048535	3.9785	0.013264	2	Glucomannan 4-beta-mannosyltransferase 9
TanvuEGr043221	3.9114	0.03155	3	Nudix hydrolase 1
TanvuEGr033486	3.8793	2.8769e-05	2	unknown protein; BEST Arabidopsis thaliana protein match is: unknown protein . LENGTH=348
TanvuEGr049930	3.7598	0.018813	3	Organ-specific protein S2
TanvuEGr051072	3.6155	0.0067511	3	unknown protein; BEST Arabidopsis thaliana protein match is: unknown protein . LENGTH=182
TanvuEGr015430	3.5647	0.015103	3	ATP-dependent DNA helicase DDM1
TanvuEGr019021	3.4996	0.015103	3	2-oxoglutarate (2OG) and Fe(II)-dependent oxygenase superfamily protein LENGTH=371
TanvuEGr022423	3.4886	0.032352	3	2-hydroxyisoflavanone dehydratase
TanvuEGr016978	3.4631	0.015103	3	Glucomannan 4-beta-mannosyltransferase 9
TanvuEGr044178	3.3308	0.016375	3	Transcription factor bHLH18
TanvuEGr011819	3.2405	0.030825	3	Cytochrome P450 93A2
TanvuEGr026289	3.2073	0.042592	3	RING/U-box superfamily protein LENGTH=303
TanvuEGr012617	3.1774	0.00019468	3	Malonyl-coenzyme A:anthocyanin 3-O-glucoside-6''-O-malonyltransferase
TanvuEGr049012	3.1483	0.049525	3	Histone H2B.3
TanvuEGr011139	3.0932	0.00023302	3	Serine carboxypeptidase-like 18
TanvuEGr070442	3.093	0.029781	2	UDP-glycosyltransferase 83A1
TanvuEGr010351	3.0742	0.016885	3	Cytochrome P450 81E8
TanvuEGr012710	2.9949	0.015121	3	Glycosyl hydrolase superfamily protein LENGTH=570
TanvuEGr068461	2.9927	0.014573	2	Embryogenesis-associated protein EMB8
TanvuEGr056191	2.8546	0.034768	3	Histone H3.2
TanvuEGr030511	2.8264	0.029781	3	Protochlorophyllide-dependent translocon component 52, chloroplastic
TanvuEGr035328	2.7547	0.022882	3	Wound-responsive protein GWIN3
TanvuEGr032423	2.675	0.013968	3	S-norcoclaurine synthase 1
TanvuEGr078009	2.6499	0.025261	2	Delta(12) fatty acid dehydrogenase
TanvuEGr018913	2.5346	9.9948e-05	3	2-oxoglutarate (2OG) and Fe(II)-dependent oxygenase superfamily protein LENGTH=355
TanvuEGr025046	2.526	0.023786	2	Myb-related protein Myb4
TanvuEGr025234	2.5249	0.038791	2	Retrovirus-related Pol polyprotein from transposon TNT 1-94 n=2 Tax=Cajanus cajan RepID=A0A151QNK9_CAJCA
TanvuEGr026182	2.4855	0.046846	2	UPI0007BAD8B6 related cluster n=1 Tax=unknown RepID=UPI0007BAD8B6
TanvuEGr002725	2.4799	0.022882	3	P-loop containing nucleoside triphosphate hydrolases superfamily protein LENGTH=823
TanvuEGr006980	2.4459	0.01496	3	Beta-amylase
TanvuEGr033983	2.4229	0.049336	3	Lactoylglutathione lyase / glyoxalase I family protein LENGTH=167
TanvuEGr028905	2.3199	0.022882	3	Short-chain type dehydrogenase/reductase
TanvuEGr061052	2.1728	0.029781	2	Pectinesterase 1
TanvuEGr010226	2.1619	0.015651	3	Serine carboxypeptidase-like 18
TanvuEGr040983	2.1128	0.022882	2	Protein TIFY 6b
TanvuEGr026811	2.1048	0.038791	3	Inorganic pyrophosphatase 1
TanvuEGr022711	2.072	0.039981	2	unknown protein; Has 38228 Blast hits to 24529 proteins in 1168 species: Archae - 169; Bacteria - 4103; Metazoa - 14594; Fungi - 5866; Plants - 1861; Viruses - 317; Other Eukaryotes - 11318 (source: NCBI BLink). LENGTH=784
TanvuEGr011080	2.0448	0.011816	3	Vacuolar-processing enzyme
TanvuEGr041891	1.9553	0.001951	3	Protein TIFY 10A
TanvuEGr009781	1.844	0.0070576	2	WRKY transcription factor SUSIBA2
TanvuEGr022706	1.6999	0.015103	3	UPI0007EF5CEB related cluster n=3 Tax=unknown RepID=UPI0007EF5CEB
TanvuEGr008747	1.1276	0.029781	3	Beta-glucosidase 18
TanvuEGr001602	-1.5592	0.0049547	3	Leucine-rich repeat protein kinase family protein LENGTH=953
TanvuEGr017383	-4.2288	0.0016801	3	purple acid phosphatase 29 LENGTH=389
TanvuEGr021363	-4.6578	0.0024367	2	Protein NLP6
TanvuEGr005904	-5.8085	0.037589	3	Heat shock 70 kDa protein 3
TanvuEGr028571	-6.9003	0.010629	2	Craniofacial development protein 2
TanvuEGr013486	-8.4671	0.040264	2	Receptor-like protein kinase FERONIA
TanvuEGr049380	-9.1975	0.00073079	3	Phospholipase A2-alpha
TanvuEGr015450	-10.3905	0.00076117	3	Importin subunit alpha-1
(ca)
name	log2 fold change	e-value		proposed function
TanvuEGr007097	11.1762	0.012467	3	Laccase-7
TanvuEGr027756	10.8875	0.0040443	3	Endochitinase EP3
TanvuEGr033882	10.1877	0.01634	3	Umecyanin
TanvuEGr015088	9.9335	0.005668	3	Elongation factor 1-gamma 2
TanvuEGr008863	9.8395	0.015634	3	Reticuline oxidase-like protein
TanvuEGr011031	9.7736	0.01929	3	Abscisic acid 8'-hydroxylase 2
TanvuEGr030178	9.6371	0.032784	3	Expansin-like B1
TanvuEGr042461	9.4144	0.03406	0	Unknown protein
TanvuEGr009616	9.3772	3.8517e-05	3	Cytochrome P450 704C1
TanvuEGr058567	9.3611	0.0013189	2	unknown protein; Has 30201 Blast hits to 17322 proteins in 780 species: Archae - 12; Bacteria - 1396; Metazoa - 17338; Fungi - 3422; Plants - 5037; Viruses - 0; Other Eukaryotes - 2996 (source: NCBI BLink). LENGTH=182
TanvuEGr040030	9.3262	0.045824	0	Unknown protein
TanvuEGr019796	9.2668	0.033907	3	2-oxoglutarate (2OG) and Fe(II)-dependent oxygenase superfamily protein LENGTH=371
TanvuEGr018327	9.2313	1.8909e-05	3	Oleoyl-acyl carrier protein thioesterase 1, chloroplastic
TanvuEGr025662	9.0859	0.04642	3	2S seed storage protein
TanvuEGr052498	9.0748	0.011115	0	Unknown protein
TanvuEGr018774	8.9701	0.017547	3	Phosphorylase superfamily protein LENGTH=348
TanvuEGr009881	8.9036	0.012636	3	Cytochrome P450 93A2
TanvuEGr010828	8.8264	0.041138	3	Mannan endo-1,4-beta-mannosidase 4
TanvuEGr001636	8.7047	0.0024489	3	Coatomer subunit beta-1
TanvuEGr062312	8.7018	0.00039364	2	Delta(12) fatty acid dehydrogenase
TanvuEGr073484	8.6216	1.2559e-07	2	Delta(12) fatty acid dehydrogenase
TanvuEGr045387	8.5956	0.027958	3	UPF0098 protein MTH_273
TanvuEGr025020	8.512	0.037125	3	EID1-like F-box protein 3
TanvuEGr013486	8.4813	0.015901	2	Receptor-like protein kinase FERONIA
TanvuEGr011246	8.4164	0.04477	3	UDP-glycosyltransferase 91D1
TanvuEGr036940	8.399	0.039267	2	Oleosin
TanvuEGr042485	8.3088	0.03371	2	Bifunctional inhibitor/lipid-transfer protein/seed storage 2S albumin superfamily protein LENGTH=170
TanvuEGr041386	8.2808	0.0012295	3	unknown protein; BEST Arabidopsis thaliana protein match is: unknown protein . LENGTH=119
TanvuEGr059164	8.1536	0.028191	0	Unknown protein
TanvuEGr047211	8.1011	0.02072	3	CASP-like protein 1C2
TanvuEGr027675	8.0315	0.01608	2	Protein kinase 2A, chloroplastic
TanvuEGr072632	7.8832	0.046672	3	PEBP (phosphatidylethanolamine-binding protein) family protein LENGTH=162
TanvuEGr035472	7.7613	0.014645	2	Bifunctional inhibitor/lipid-transfer protein/seed storage 2S albumin superfamily protein LENGTH=205
TanvuEGr014255	7.5707	6.544e-07	2	Cellulose synthase A catalytic subunit 1 [UDP-forming]
TanvuEGr027403	7.5586	1.2578e-06	3	Acid phosphatase 1
TanvuEGr011850	7.5018	0.00072795	3	Bifunctional purple acid phosphatase 26
TanvuEGr020906	7.4682	0.0040143	2	Transcription factor MYB39
TanvuEGr035762	7.4319	0.040359	3	Protein of unknown function (DUF1442) LENGTH=215
TanvuEGr018137	7.4211	0.0046032	3	Polyphenol oxidase, chloroplastic
TanvuEGr053904	7.4036	8.1729e-10	2	Phospholipase A1-IIdelta
TanvuEGr051719	7.4021	0.03406	3	Protein of unknown function, DUF538 LENGTH=157
TanvuEGr022999	7.3945	0.010809	3	hydroxyproline-rich glycoprotein family protein LENGTH=370
TanvuEGr048762	7.348	0.022134	2	TMV resistance protein N
TanvuEGr046528	7.346	2.2915e-05	2	Serine decarboxylase
TanvuEGr049319	7.3373	2.9032e-09	0	Unknown protein
TanvuEGr029904	7.3202	2.2572e-08	3	Acid phosphatase 1
TanvuEGr043511	7.2732	2.0098e-05	2	Abrin-b
TanvuEGr008338	7.2709	0.020801	3	Cytochrome P450 94B3
TanvuEGr080867	7.2556	0.00018188	2	Bifunctional purple acid phosphatase 26
TanvuEGr055073	7.2081	0.022735	2	Protein CDI
TanvuEGr007863	7.1157	0.046153	3	Arginine decarboxylase
TanvuEGr038521	7.058	0.010809	3	Miraculin
TanvuEGr031145	7.0446	0.036291	2	Laccase-12
TanvuEGr025576	7.0194	0.022335	3	unknown protein; BEST Arabidopsis thaliana protein match is: unknown protein . LENGTH=291
TanvuEGr028467	6.989	2.1055e-09	3	Acid phosphatase 1
TanvuEGr028574	6.8839	0.019859	3	F-box family protein LENGTH=287
TanvuEGr007881	6.8598	0.011162	3	Nigrin b
TanvuEGr029307	6.8428	8.2314e-06	3	Acid phosphatase 1
TanvuEGr021880	6.836	0.012467	3	Inactive poly [ADP-ribose] polymerase RCD1
TanvuEGr005025	6.8292	0.029606	3	Long chain acyl-CoA synthetase 4
TanvuEGr020736	6.8131	0.00035419	3	Protein EXORDIUM-like 3
TanvuEGr028239	6.7955	0.013778	3	Expansin-B15
TanvuEGr022643	6.7869	0.0028334	1	Protein of unknown function (DUF1645) LENGTH=268
TanvuEGr023197	6.7499	0.0048926	2	hydroxyproline-rich glycoprotein family protein LENGTH=370
TanvuEGr019130	6.7372	0.003116	3	RmlC-like cupins superfamily protein LENGTH=356
TanvuEGr069147	6.7277	0.010323	3	17.6 kDa class I heat shock protein
TanvuEGr067938	6.7087	1.3227e-07	0	Unknown protein
TanvuEGr038583	6.6912	5.8734e-06	2	Kunitz family trypsin and protease inhibitor protein LENGTH=222
TanvuEGr015589	6.6856	0.0048926	3	Protein of unknown function DUF829, transmembrane 53 LENGTH=403
TanvuEGr019866	6.667	0.0087844	2	Transcription factor MYB39
TanvuEGr033931	6.6628	0.039717	3	UPF0098 protein MTH_273
TanvuEGr073410	6.6597	0.010203	3	Monothiol glutaredoxin-S1
TanvuEGr035131	6.6177	2.0624e-15	3	Miraculin
TanvuEGr027150	6.5857	8.1729e-10	3	Acid phosphatase 1
TanvuEGr015738	6.5348	0.0065184	2	Inactive poly [ADP-ribose] polymerase RCD1
TanvuEGr083270	6.4993	0.039717	2	Protein CDI
TanvuEGr040924	6.4869	9.8741e-05	1	Kunitz family trypsin and protease inhibitor protein LENGTH=222
TanvuEGr009477	6.4593	0.019859	3	Cytochrome P450 71A9
TanvuEGr006369	6.4328	0.014574	3	9-cis-epoxycarotenoid dioxygenase NCED3, chloroplastic
TanvuEGr005669	6.3738	0.0030604	3	Polyphenol oxidase A1, chloroplastic
TanvuEGr013484	6.3636	0.0453	3	Basic 7S globulin
TanvuEGr028785	6.3208	0.018704	3	Zeatin O-glucosyltransferase
TanvuEGr039020	6.3039	0.0022836	3	23 kDa jasmonate-induced protein
TanvuEGr034342	6.3027	0.0021804	3	Miraculin
TanvuEGr012511	6.2999	2.177e-06	3	Phospholipase A1-IIdelta
TanvuEGr006356	6.2785	0.031247	3	9-cis-epoxycarotenoid dioxygenase NCED3, chloroplastic
TanvuEGr017925	6.2705	1.0038e-12	3	(-)-germacrene D synthase
TanvuEGr047604	6.2339	0.032044	3	Non-symbiotic hemoglobin 2
TanvuEGr010658	6.2336	0.012967	3	Polyamine oxidase 1
TanvuEGr011830	6.2321	0.01949	3	Legumin A
TanvuEGr083922	6.2263	0.036181	2	Protein CDI
TanvuEGr034922	6.2007	0.0021804	3	Calcium-binding EF-hand family protein LENGTH=231
TanvuEGr006927	6.1696	0.020988	3	9-cis-epoxycarotenoid dioxygenase NCED1, chloroplastic
TanvuEGr035344	6.1105	1.3886e-23	3	Trypsin/chymotrypsin inhibitor
TanvuEGr006575	6.0809	0.015868	3	(E)-beta-ocimene synthase, chloroplastic
TanvuEGr047912	6.0726	0.0004974	0	Unknown protein
TanvuEGr056280	6.0158	0.0091641	3	peptidoglycan-binding LysM domain-containing protein LENGTH=109
TanvuEGr023448	6.0042	0.0028407	3	NAC domain-containing protein 19
TanvuEGr011086	5.9969	0.03549	3	late embryogenesis abundant domain-containing protein / LEA domain-containing protein LENGTH=480
TanvuEGr021775	5.9831	0.033693	2	ABC transporter C family member 8
TanvuEGr009275	5.962	0.0453	3	cytochrome P450, family 715, subfamily A, polypeptide 1 LENGTH=519
TanvuEGr024996	5.9328	3.4287e-07	2	Agglutinin
TanvuEGr012583	5.931	0.018972	3	FUNCTIONS IN: molecular_function unknown; INVOLVED IN: biological_process unknown; LOCATED IN: vacuole; EXPRESSED IN: 24 plant structures; EXPRESSED DURING: 15 growth stages;
TanvuEGr013389	5.9307	0.0053907	3	Mannan endo-1,4-beta-mannosidase 7
TanvuEGr032156	5.9266	0.01673	3	Protein YLS9
TanvuEGr014897	5.9236	0.00093875	3	Abrin-a
TanvuEGr041391	5.7806	0.0086863	3	Basic helix-loop-helix DNA-binding superfamily protein, putative n=2 Tax=rosids RepID=A0A061FV24_THECC
TanvuEGr012315	5.746	0.012467	2	Mitogen-activated protein kinase kinase kinase A
TanvuEGr027576	5.6979	0.041759	3	Caffeic acid 3-O-methyltransferase
TanvuEGr009241	5.6088	0.0029791	3	Cytochrome P450 93A2
TanvuEGr024709	5.5932	0.02679	3	Xyloglucan endotransglucosylase/hydrolase protein 31
TanvuEGr064349	5.5742	1.2578e-06	2	Delta(12) fatty acid dehydrogenase
TanvuEGr048742	5.5567	0.0453	3	Desiccation protectant protein Lea14 homolog
TanvuEGr032762	5.5198	0.0039974	3	Glutathione S-transferase U17
TanvuEGr015977	5.5092	0.030089	3	monooxygenase 1 LENGTH=422
TanvuEGr029535	5.4949	0.046672	3	Stem-specific protein TSJT1
TanvuEGr016170	5.4936	0.0031505	3	Feruloyl CoA ortho-hydroxylase 1
TanvuEGr010589	5.4043	0.040925	3	Cytochrome P450 93A2
TanvuEGr059634	5.3993	0.0034089	3	Auxin-responsive protein SAUR40
TanvuEGr040929	5.3838	0.022134	2	Umecyanin
TanvuEGr013879	5.3835	0.013702	2	Ethylene-responsive transcription factor ERF110
TanvuEGr010604	5.3783	0.007438	3	Protein DETOXIFICATION 29
TanvuEGr041606	5.35	0.0082978	3	Protein TIFY 9
TanvuEGr009124	5.3353	0.0182	3	UPF0481 protein
TanvuEGr053378	5.3078	0.0029116	2	Protein NLP7
TanvuEGr022639	5.3074	0.048187	3	E3 ubiquitin-protein ligase RGLG1
TanvuEGr031273	5.2842	0.039699	3	Miraculin
TanvuEGr034041	5.178	0.017325	3	Calcium-binding EF-hand family protein LENGTH=335
TanvuEGr020418	5.1682	0.041759	3	Late embryogenesis abundant protein D-29
TanvuEGr024444	5.1603	0.0036285	3	BOI-related E3 ubiquitin-protein ligase 1
TanvuEGr033746	5.1576	0.009317	3	21 kDa seed protein
TanvuEGr015062	5.1248	0.0091249	3	Glutamate dehydrogenase 2
TanvuEGr038150	5.1222	0.010574	2	Trypsin/chymotrypsin inhibitor
TanvuEGr019547	5.0881	0.02072	3	Phosphorylase superfamily protein LENGTH=348
TanvuEGr007568	5.0365	0.046672	3	Laccase-3
TanvuEGr061239	5.0113	0.023155	3	unknown protein; BEST Arabidopsis thaliana protein match is: unknown protein . LENGTH=67
TanvuEGr028981	4.9835	0.041759	3	Late embryogenesis abundant protein D-34
TanvuEGr043720	4.9789	0.0029116	3	Calcium-binding protein CML38
TanvuEGr024321	4.9768	0.033654	3	Acidic endochitinase SE2
TanvuEGr021382	4.9728	0.018972	3	NAC domain-containing protein 72
TanvuEGr011819	4.9673	5.5156e-05	3	Cytochrome P450 93A2
TanvuEGr019506	4.9621	0.009317	3	Spermine synthase
TanvuEGr008853	4.9091	0.0029853	3	Cytokinin dehydrogenase 3
TanvuEGr024126	4.8996	0.023815	3	Protein BPS1, chloroplastic
TanvuEGr062979	4.88	0.0030604	2	unknown protein; BEST Arabidopsis thaliana protein match is: unknown protein . LENGTH=84
TanvuEGr018868	4.8704	0.005345	3	GDSL esterase/lipase
TanvuEGr007945	4.8505	8.0508e-05	3	Abrin-a
TanvuEGr013787	4.8299	6.0662e-06	3	Cytochrome P450 93A2
TanvuEGr021097	4.8291	0.009619	3	FUNCTIONS IN: molecular_function unknown; INVOLVED IN: biological_process unknown; LOCATED IN: vacuole; EXPRESSED IN: 24 plant structures; EXPRESSED DURING: 15 growth stages;
TanvuEGr027115	4.8136	0.0453	2	Protein NLP6
TanvuEGr066987	4.7436	0.0031632	0	Unknown protein
TanvuEGr021590	4.7319	0.014481	3	NAC domain-containing protein 72
TanvuEGr030051	4.7277	0.018227	3	Aquaporin TIP2-3
TanvuEGr035328	4.701	7.0326e-07	3	Wound-responsive protein GWIN3
TanvuEGr000915	4.698	0.009317	3	Retrovirus-related Pol polyprotein from transposon TNT 1-94
TanvuEGr069770	4.6798	0.046153	2	Nigrin b
TanvuEGr019617	4.6648	0.010754	3	F-box protein
TanvuEGr011056	4.6502	0.044547	3	O-acyltransferase WSD1
TanvuEGr009072	4.6215	0.0085038	3	Cytochrome P450 82C4
TanvuEGr035095	4.6192	0.015854	3	Chalcone--flavonone isomerase
TanvuEGr019021	4.6158	0.00016996	3	2-oxoglutarate (2OG) and Fe(II)-dependent oxygenase superfamily protein LENGTH=371
TanvuEGr048920	4.5725	0.02072	2	tolB protein-related LENGTH=652
TanvuEGr027993	4.5519	0.0182	2	Arogenate dehydrogenase 1, chloroplastic
TanvuEGr034264	4.5253	0.0077826	3	18 kDa seed maturation protein
TanvuEGr022588	4.4851	0.040822	3	Malonyl-coenzyme A:anthocyanin 3-O-glucoside-6''-O-malonyltransferase
TanvuEGr002787	4.4759	0.036101	3	Protein NLP6
TanvuEGr012838	4.4522	0.044411	3	Malonyl-coenzyme A:anthocyanin 3-O-glucoside-6''-O-malonyltransferase
TanvuEGr005837	4.408	0.018972	3	Asparagine synthetase [glutamine-hydrolyzing]
TanvuEGr029897	4.3999	0.00072795	3	Acid phosphatase 1
TanvuEGr024976	4.3748	0.013732	2	Cellulose synthase A catalytic subunit 1 [UDP-forming]
TanvuEGr012632	4.3531	0.02017	3	UDP-glycosyltransferase 89B2
TanvuEGr010681	4.3277	0.028191	3	Organic cation/carnitine transporter 7
TanvuEGr009819	4.3142	0.0060278	3	Cellulose synthase A catalytic subunit 1 [UDP-forming]
TanvuEGr014268	4.2882	0.01511	3	E3 ubiquitin-protein ligase PUB23
TanvuEGr067548	4.2602	0.0048926	3	Non-specific lipid-transfer protein
TanvuEGr018753	4.2453	8.9712e-05	3	RmlC-like cupins superfamily protein LENGTH=356
TanvuEGr038473	4.2436	0.01673	3	Class I glutamine amidotransferase-like superfamily protein LENGTH=436
TanvuEGr029645	4.2182	0.0021804	3	Ethylene-responsive transcription factor ERF109
TanvuEGr012940	4.1808	0.013763	3	Acylsugar acyltransferase 3
TanvuEGr029828	4.1763	0.0031024	3	GATA transcription factor 9
TanvuEGr063764	4.1707	0.038181	3	Root allergen protein
TanvuEGr013755	4.1619	0.00098313	3	Transmembrane amino acid transporter family protein LENGTH=405
TanvuEGr021867	4.1482	0.029223	3	Tetraketide alpha-pyrone reductase 1
TanvuEGr028125	4.1422	0.04148	3	Methylesterase 1
TanvuEGr004551	4.1318	0.023815	3	Linoleate 13S-lipoxygenase 2-1, chloroplastic
TanvuEGr026819	4.1049	0.046104	2	Glucan endo-1,3-beta-glucosidase B
TanvuEGr014711	4.0891	0.039267	3	Tyrosine aminotransferase
TanvuEGr052863	4.0657	0.03572	2	Non-specific lipid-transfer protein 2
TanvuEGr009213	4.0318	6.0662e-06	3	Cytokinin dehydrogenase 3
TanvuEGr071646	4.0032	0.013734	3	Organ-specific protein S2
TanvuEGr021448	4.001	0.017434	2	Calcium-dependent lipid-binding (CaLB domain) plant phosphoribosyltransferase family protein LENGTH=773
TanvuEGr014508	3.9916	0.017962	3	Fasciclin-like arabinogalactan protein 2
TanvuEGr004475	3.9273	0.029572	3	U-box domain-containing protein 19
TanvuEGr053237	3.9246	0.025567	3	Cytochrome b5 isoform E
TanvuEGr019812	3.9173	0.010809	3	Protein phosphatase 2C 56
TanvuEGr043905	3.8942	2.4193e-06	3	Organ-specific protein S2
TanvuEGr021753	3.8852	0.032942	3	Caffeoylshikimate esterase
TanvuEGr003993	3.8623	0.031247	3	Transketolase, chloroplastic
TanvuEGr012617	3.8249	1.2578e-06	3	Malonyl-coenzyme A:anthocyanin 3-O-glucoside-6''-O-malonyltransferase
TanvuEGr005117	3.8203	0.01673	3	Heat shock 70 kDa protein 3
TanvuEGr027015	3.8157	0.01634	2	Disease resistance protein RGA2
TanvuEGr021349	3.8097	0.025843	3	Cytosolic sulfotransferase 5
TanvuEGr022829	3.7849	0.040677	3	unknown protein; LOCATED IN: endomembrane system; EXPRESSED IN: stem, inflorescence meristem, root, leaf; EXPRESSED DURING: LP.04 four leaves visible; Has 30201 Blast hits to 17322 proteins in 780 species: Archae - 12; Bacteria - 1396; Metazoa - 17338; Fungi - 3422; Plants - 5037; Viruses - 0; Other Eukaryotes - 2996 (source: NCBI BLink). LENGTH=352
TanvuEGr008512	3.7684	0.018972	3	Glycerol-3-phosphate acyltransferase 1
TanvuEGr038384	3.759	0.0063358	2	Homeobox-leucine zipper protein ATHB-7
TanvuEGr033983	3.7559	3.3136e-05	3	Lactoylglutathione lyase / glyoxalase I family protein LENGTH=167
TanvuEGr008162	3.7391	0.040359	2	Retrovirus-related Pol polyprotein from transposon TNT 1-94
TanvuEGr050618	3.6969	0.0085307	2	Delta(12) fatty acid dehydrogenase
TanvuEGr052407	3.6922	0.023909	2	Serine decarboxylase 1
TanvuEGr042971	3.6889	0.0075648	2	Oleosin Bn-V
TanvuEGr018148	3.6841	0.03571	3	Protein of unknown function, DUF642 LENGTH=370
TanvuEGr019170	3.6656	0.0021804	3	2-oxoglutarate (2OG) and Fe(II)-dependent oxygenase superfamily protein LENGTH=371
TanvuEGr005365	3.6417	0.038438	3	O-fucosyltransferase family protein LENGTH=638
TanvuEGr028993	3.6287	0.0004974	3	Zinc finger protein ZAT10
TanvuEGr008892	3.614	0.0091641	3	Plant protein of unknown function (DUF247) LENGTH=529
TanvuEGr010255	3.6031	1.0981e-10	3	Protein disulfide-isomerase
TanvuEGr056277	3.5895	0.00072277	3	Ethylene-responsive transcription factor 1A
TanvuEGr007803	3.5724	0.0028334	3	Nigrin b
TanvuEGr027395	3.5532	0.045046	3	Acid phosphatase 1
TanvuEGr017344	3.5297	0.0077826	3	3-hydroxyisobutyryl-CoA hydrolase 1
TanvuEGr023190	3.5137	0.036101	3	basic helix-loop-helix (bHLH) DNA-binding superfamily protein LENGTH=190
TanvuEGr000382	3.512	0.014645	3	ABC transporter G family member 39
TanvuEGr051172	3.5075	0.0099157	2	Delta(12) fatty acid dehydrogenase
TanvuEGr072331	3.4833	0.023044	2	Delta(12)-acyl-lipid-desaturase
TanvuEGr007832	3.4239	0.0082512	3	Delta-1-pyrroline-5-carboxylate dehydrogenase 12A1, mitochondrial
TanvuEGr012726	3.4007	0.0087844	3	unknown protein; INVOLVED IN: response to salt stress; LOCATED IN: chloroplast, plasma membrane, membrane; EXPRESSED IN: 23 plant structures; EXPRESSED DURING: 13 growth stages; BEST Arabidopsis thaliana protein match is: unknown protein . LENGTH=502
TanvuEGr036002	3.3921	0.00044863	3	Ethylene-responsive transcription factor 1A
TanvuEGr027153	3.3859	0.009317	2	Early nodulin-like protein 2
TanvuEGr023001	3.3697	0.022521	3	ADP,ATP carrier protein
TanvuEGr044178	3.3518	0.012636	3	Transcription factor bHLH18
TanvuEGr015953	3.3472	4.2425e-05	3	FUNCTIONS IN: molecular_function unknown; INVOLVED IN: biological_process unknown; LOCATED IN: vacuole; EXPRESSED IN: 24 plant structures; EXPRESSED DURING: 15 growth stages;
TanvuEGr030296	3.3414	0.02072	3	Late embryogenesis abundant (LEA) hydroxyproline-rich glycoprotein family LENGTH=227
TanvuEGr033486	3.34	9.745e-05	2	unknown protein; BEST Arabidopsis thaliana protein match is: unknown protein . LENGTH=348
TanvuEGr042956	3.3278	0.038113	3	unknown protein; FUNCTIONS IN: molecular_function unknown; INVOLVED IN: N-terminal protein myristoylation; LOCATED IN: cellular_component unknown; BEST Arabidopsis thaliana protein match is: unknown protein . LENGTH=166
TanvuEGr078008	3.3219	0.036771	2	Delta(12) fatty acid dehydrogenase
TanvuEGr034048	3.3	0.0019181	2	Lipoxygenase 7, chloroplastic
TanvuEGr035114	3.2951	0.021865	3	Umecyanin
TanvuEGr024529	3.2885	0.009317	3	B3 domain-containing protein
TanvuEGr056560	3.2272	0.0453	2	LTRGag-pol-polymerase 3 n=1 Tax=Arabidopsis lyrata subsp. lyrata RepID=B2BXJ4_ARALL
TanvuEGr010925	3.2216	0.022735	3	Abscisic acid 8'-hydroxylase 2
TanvuEGr016808	3.22	0.019962	3	Delta(12)-acyl-lipid-desaturase
TanvuEGr038152	3.207	0.018972	2	Homeobox-leucine zipper protein ATHB-7
TanvuEGr029028	3.2029	0.024643	3	Haloacid dehalogenase-like hydrolase (HAD) superfamily protein LENGTH=263
TanvuEGr043261	3.1981	0.0065913	2	UPI0007BEFA73 related cluster n=2 Tax=unknown RepID=UPI0007BEFA73
TanvuEGr023141	3.186	0.009337	3	Delta(12)-acyl-lipid-desaturase
TanvuEGr030393	3.1547	0.0083182	3	Delta(12) fatty acid dehydrogenase
TanvuEGr019536	3.1478	0.040677	3	Zinc-finger homeodomain protein 8
TanvuEGr060565	3.1039	0.022134	3	Ethylene-responsive transcription factor 1A
TanvuEGr006980	3.0825	0.00020329	3	Beta-amylase
TanvuEGr014195	3.0823	0.038438	3	alpha/beta-Hydrolases superfamily protein LENGTH=463
TanvuEGr021960	3.052	0.0021804	2	Nodulation receptor kinase
TanvuEGr017394	3.0503	0.034888	3	Cinnamyl alcohol dehydrogenase 2
TanvuEGr048535	3.0439	0.046745	2	Glucomannan 4-beta-mannosyltransferase 9
TanvuEGr067013	3.0411	0.036181	3	Organ-specific protein S2
TanvuEGr006636	3.0176	0.009317	3	S-type anion channel SLAH3
TanvuEGr078009	3.0128	0.00074775	2	Delta(12) fatty acid dehydrogenase
TanvuEGr038639	2.9996	0.011115	3	Delta(12) fatty acid dehydrogenase
TanvuEGr033762	2.9905	0.0010534	3	Protein TIFY 10A
TanvuEGr059217	2.9527	0.028191	2	Serine decarboxylase
TanvuEGr021480	2.9497	0.023909	3	Purple acid phosphatase 8
TanvuEGr011080	2.9437	5.2296e-06	3	Vacuolar-processing enzyme
TanvuEGr011139	2.9356	0.0003885	3	Serine carboxypeptidase-like 18
TanvuEGr043428	2.9351	0.0031024	3	Zinc finger protein ZAT11
TanvuEGr017112	2.9191	8.2314e-06	3	Omega-6 fatty acid desaturase, endoplasmic reticulum
TanvuEGr014763	2.917	0.040359	2	Tudor/PWWP/MBT superfamily protein LENGTH=726
TanvuEGr004007	2.8565	0.04105	3	Delta-1-pyrroline-5-carboxylate synthase
TanvuEGr012229	2.849	0.0022929	3	IAA-amino acid hydrolase ILR1-like 6
TanvuEGr036355	2.8477	0.032044	3	Protein of unknown function, DUF584 LENGTH=163
TanvuEGr030513	2.8369	0.0031632	2	BURP domain-containing protein 17
TanvuEGr030966	2.8347	0.00035419	2	hydroxyproline-rich glycoprotein family protein LENGTH=317
TanvuEGr007220	2.8071	0.039267	3	(E)-beta-farnesene synthase
TanvuEGr010243	2.7897	0.0021804	3	Protein disulfide-isomerase
TanvuEGr028241	2.7598	0.029606	3	Limonoid UDP-glucosyltransferase
TanvuEGr032579	2.7324	0.00081851	3	GDSL esterase/lipase
TanvuEGr023206	2.7092	0.0075382	3	Protein of unknown function (DUF506) LENGTH=287
TanvuEGr082279	2.7017	0.0098907	2	alpha/beta-Hydrolases superfamily protein LENGTH=396
TanvuEGr021351	2.647	0.035362	2	Pyrophosphate-energized vacuolar membrane proton pump
TanvuEGr009966	2.6098	0.040403	3	Beta-glucosidase 18
TanvuEGr034071	2.5465	0.039699	3	Cysteine proteinase inhibitor 12
TanvuEGr024348	2.5406	0.04642	3	Flavonol 4'-sulfotransferase
TanvuEGr015895	2.5387	0.019671	3	Pyruvate dehydrogenase E1 component subunit beta-1, mitochondrial
TanvuEGr061052	2.4946	0.0028914	2	Pectinesterase 1
TanvuEGr008692	2.4889	0.0034089	3	Oryzain alpha chain
TanvuEGr016797	2.4763	0.024643	3	Delta(12)-acyl-lipid-desaturase
TanvuEGr068461	2.4614	0.029443	2	Embryogenesis-associated protein EMB8
TanvuEGr023443	2.4582	0.036101	2	Late embryogenesis abundant protein, LEA-3 n=1 Tax=Cynara cardunculus var. scolymus RepID=A0A103XKC4_CYNCS
TanvuEGr008591	2.4575	2.7143e-05	3	Phospholipase A1-Ibeta2, chloroplastic
TanvuEGr014573	2.4466	0.036181	3	Transmembrane amino acid transporter family protein LENGTH=423
TanvuEGr012454	2.4167	0.026479	3	Abscisic acid 8'-hydroxylase 1
TanvuEGr050694	2.4097	0.010318	2	Soluble starch synthase 3, chloroplastic/amyloplastic
TanvuEGr021892	2.4089	0.041138	2	WRKY transcription factor 55
TanvuEGr006486	2.3703	0.0087844	3	Protein NRT1/ PTR FAMILY 2.13
TanvuEGr019276	2.3571	0.039951	3	Gibberellin receptor GID1C
TanvuEGr018100	2.3536	0.00077178	3	2-oxoglutarate (2OG) and Fe(II)-dependent oxygenase superfamily protein LENGTH=403
TanvuEGr018555	2.345	0.040274	3	Serine acetyltransferase 1, chloroplastic
TanvuEGr020096	2.3119	0.00035419	3	Spermine synthase
TanvuEGr036013	2.2949	0.010545	3	Lactoylglutathione lyase / glyoxalase I family protein LENGTH=174
TanvuEGr009351	2.2882	8.0508e-05	3	Phenylalanine N-monooxygenase
TanvuEGr035436	2.2844	0.00010364	2	Linoleate 13S-lipoxygenase 2-1, chloroplastic
TanvuEGr041891	2.2674	4.6061e-05	3	Protein TIFY 10A
TanvuEGr029445	2.2417	0.02072	3	Protein TIFY 7
TanvuEGr011661	2.2346	0.0040443	3	Limonoid UDP-glucosyltransferase
TanvuEGr022510	2.2066	0.02072	3	Ethylene-responsive transcription factor RAP2-4
TanvuEGr045467	2.1871	0.025723	2	Pectinesterase 3
TanvuEGr086209	2.181	0.028191	3	Non-specific lipid-transfer protein 2
TanvuEGr009221	2.1355	0.023495	3	Cytochrome P450 CYP72A219
TanvuEGr018913	2.1181	0.0010409	3	2-oxoglutarate (2OG) and Fe(II)-dependent oxygenase superfamily protein LENGTH=355
TanvuEGr083282	2.1061	0.036071	3	Non-specific lipid-transfer protein 2
TanvuEGr010367	2.1056	0.012777	3	alpha/beta-Hydrolases superfamily protein LENGTH=467
TanvuEGr030907	2.1018	0.02072	3	Protein TIFY 10B
TanvuEGr022042	2.0957	0.015634	2	WRKY transcription factor SUSIBA2
TanvuEGr021096	2.0812	0.02072	3	Ninja-family protein AFP3
TanvuEGr017006	2.0724	0.007841	3	Delta(12) fatty acid dehydrogenase
TanvuEGr022008	2.0604	0.0059577	2	TMV resistance protein N
TanvuEGr009698	2.053	0.025929	3	AAA-ATPase
TanvuEGr036739	2.0283	0.023663	2	Ethylene-responsive transcription factor 4
TanvuEGr014179	2.0117	0.0001125	3	IAA-amino acid hydrolase ILR1-like 4
TanvuEGr032172	2.0014	0.0082512	3	Ribosome-inactivating protein gynostemmin
TanvuEGr088906	1.9969	0.036181	1	Clavaminate synthase-like protein
TanvuEGr007069	1.9928	0.03571	3	Glycerol-3-phosphate acyltransferase 1
TanvuEGr015111	1.9876	0.026236	3	Glutamate dehydrogenase B
TanvuEGr001957	1.9778	0.0096544	3	Coatomer subunit beta'-2
TanvuEGr025234	1.9638	0.04477	2	Retrovirus-related Pol polyprotein from transposon TNT 1-94 n=2 Tax=Cajanus cajan RepID=A0A151QNK9_CAJCA
TanvuEGr009368	1.8934	0.0046032	3	flavin-dependent monooxygenase 1 LENGTH=530
TanvuEGr031569	1.836	0.036101	3	Pathogen-related protein
TanvuEGr008033	1.8325	0.020045	3	Pectinesterase/pectinesterase inhibitor U1
TanvuEGr011944	1.8181	0.0097134	3	Probably inactive leucine-rich repeat receptor-like protein kinase
TanvuEGr036203	1.7969	0.024643	2	Protein of unknown function (DUF1685) LENGTH=202
TanvuEGr082025	1.7908	0.046153	3	Non-specific lipid-transfer protein 2
TanvuEGr040983	1.7908	0.046311	2	Protein TIFY 6b
TanvuEGr006279	1.7092	0.045757	3	Pyruvate decarboxylase 2
TanvuEGr019639	1.6901	0.039717	3	Homeodomain-like superfamily protein LENGTH=432
TanvuEGr081128	1.6858	0.012467	2	Vacuolar-processing enzyme
TanvuEGr023948	1.6257	0.026858	3	Polyubiquitin
TanvuEGr007633	1.6242	0.036181	3	Protein NRT1/ PTR FAMILY 4.6
TanvuEGr007965	1.5474	0.020347	3	4-coumarate--CoA ligase-like 5
TanvuEGr019041	1.5429	0.040677	3	Clavaminate synthase-like protein
TanvuEGr068089	1.5189	0.02072	2	Protein DETOXIFICATION 31
TanvuEGr025697	1.5166	0.039267	3	NAC domain-containing protein 2
TanvuEGr014191	1.5163	0.036771	3	Receptor-like serine/threonine-protein kinase
TanvuEGr017836	1.5133	1.4242e-05	3	Inositol 3-kinase
TanvuEGr001779	1.5075	0.041295	3	Copper-transporting ATPase PAA1, chloroplastic
TanvuEGr081941	1.4956	0.025336	3	unknown protein; FUNCTIONS IN: molecular_function unknown; INVOLVED IN: biological_process unknown; LOCATED IN: cellular_component unknown; BEST Arabidopsis thaliana protein match is: unknown protein . LENGTH=116
TanvuEGr026723	1.4844	0.013778	2	Two-component response regulator ARR4
TanvuEGr053271	1.4769	0.028489	3	Actin-depolymerizing factor 5
TanvuEGr013063	1.4598	0.01608	3	Flavin-containing monooxygenase FMO GS-OX3
TanvuEGr008993	1.4316	0.0084289	3	Allene oxide synthase
TanvuEGr010054	1.385	0.026236	3	Transcription factor ABA-INDUCIBLE bHLH-TYPE
TanvuEGr000452	1.3818	0.028191	3	ABC transporter C family member 3
TanvuEGr009803	1.3774	0.009317	3	Beta-glucosidase 18
TanvuEGr008747	1.3655	0.0010409	3	Beta-glucosidase 18
TanvuEGr001572	1.3636	0.0070334	3	Plasma membrane ATPase 1
TanvuEGr000037	1.3298	0.046153	3	Acetyl-CoA carboxylase 1
TanvuEGr010223	1.2868	0.014274	3	Cytochrome P450 71AV8
TanvuEGr032052	1.2461	0.0097134	3	Endo-1,3;1,4-beta-D-glucanase
TanvuEGr010193	1.2219	0.03572	3	Cytochrome P450 71B37
TanvuEGr068799	1.1978	0.0075107	3	unknown protein; FUNCTIONS IN: molecular_function unknown; INVOLVED IN: biological_process unknown; LOCATED IN: cellular_component unknown; BEST Arabidopsis thaliana protein match is: unknown protein . LENGTH=116
TanvuEGr013224	1.1649	0.035174	3	Receptor-like cytosolic serine/threonine-protein kinase RBK1
TanvuEGr021587	1.1303	0.0040066	3	WRKY transcription factor 18
TanvuEGr081995	1.1165	0.040925	0	Unknown protein
TanvuEGr011073	1.1153	0.026236	3	Vacuolar-processing enzyme
TanvuEGr010570	1.0725	0.01949	3	Linolenate hydroperoxide lyase, chloroplastic
TanvuEGr033581	-1.4422	0.0011566	3	Calcineurin B-like protein 2
TanvuEGr012242	-2.2461	0.0214	3	5'-adenylylsulfate reductase 3, chloroplastic
TanvuEGr001082	-2.6946	0.00074775	2	Receptor-like protein kinase FERONIA
TanvuEGr066740	-2.7125	0.040822	3	Unknow protein n=3 Tax=Mesangiospermae RepID=Q5W7C9_ORYSJ
TanvuEGr000916	-3.0858	0.040677	3	LRR receptor-like serine/threonine-protein kinase GSO1
TanvuEGr018882	-3.3121	0.0026568	3	F-box/LRR-repeat protein 16
TanvuEGr020908	-5.7356	0.035362	3	PHD finger protein ALFIN-LIKE 3
TanvuEGr009950	-6.1478	0.0077935	3	3-ketoacyl-CoA synthase 11
TanvuEGr005361	-6.4692	0.0041334	3	Protein NLP6
TanvuEGr003778	-6.5311	0.036998	2	G-type lectin S-receptor-like serine/threonine-protein kinase SD2-5
TanvuEGr002695	-6.6631	0.0059577	3	Pentatricopeptide repeat-containing protein At5g02830, chloroplastic
TanvuEGr005980	-7.1085	0.018972	3	Indole-3-acetic acid-amido synthetase GH3.5
TanvuEGr012175	-7.7186	0.00077178	3	alpha/beta-Hydrolases superfamily protein LENGTH=466
TanvuEGr013671	-7.7623	0.042306	2	TMV resistance protein N
TanvuEGr002669	-9.5873	0.014273	3	G-type lectin S-receptor-like serine/threonine-protein kinase SD3-1
TanvuEGr015450	-10.2785	0.00041687	3	Importin subunit alpha-1
(d)
name	log2 fold change	e-value		proposed function
TanvuEGr079116	8.7591	0.014648	2	Polyubiquitin 9
TanvuEGr019790	8.5257	0.019223	3	NAC transcription factor 56
TanvuEGr041015	7.2846	0.007133	2	TMV resistance protein N
TanvuEGr041624	6.3017	0.039424	3	12-oxophytodienoate reductase 2
TanvuEGr026379	5.7164	0.007133	3	Polyubiquitin
TanvuEGr048869	5.4309	0.028321	2	3,4-dihydroxy-2-butanone 4-phosphate synthase n=1 Tax=Haemophilus influenzae HK1212 RepID=D1NFR0_HAEIF
TanvuEGr028237	4.7458	0.017608	3	unknown protein; BEST Arabidopsis thaliana protein match is: unknown protein . LENGTH=287
TanvuEGr018710	-2.9795	0.018029	2	Retrovirus-related Pol polyprotein from transposon TNT 1-94
TanvuEGr053378	-5.7694	0.007133	2	Protein NLP7
TanvuEGr001636	-8.6689	0.026299	3	Coatomer subunit beta-1
