# Supplementary material for: Under fire-simultaneous volatilome and transcriptome analysis unravels fine-scale responses of tansy chemotypes to dual herbivore attack
Source: BMC Plant Biol. 2020 Dec 9;20:551. doi: 10.1186/s12870-020-02745-1 (PMC7724791; doi:10.1186/s12870-020-02745-1)
Supplement: Supplementary file 8 — Additional file 8: Table S6: List of differentially expressed genes associated with defence responses. [file 12870_2020_2745_MOESM8_ESM.xlsx]

## Sheet: Sheet1
Table S3	List of differentially expressed genes associated with defence responses
name	(a)	(c)	(ca)	(d)	proposed function	abbreviated
TanvuEGr011031	0	0	9.7736	0	Abscisic acid 8'-hydroxylase 2	ABA
TanvuEGr010925	0	0	3.2216	0	Abscisic acid 8'-hydroxylase 2	ABA
TanvuEGr059634	0	0	5.3993	0	Auxin-responsive protein SAUR40	AUX
TanvuEGr024996	0	6.3534	5.9328	0	Agglutinin	CellWall
TanvuEGr015088	0	0	9.9335	0	Elongation factor 1-gamma 2	CellWall
TanvuEGr027756	0	0	10.8875	0	Endochitinase EP3	CellWall
TanvuEGr007097	0	0	11.1762	0	Laccase-7	CellWall
TanvuEGr016806	0	11.2038	0	0	GDSL esterase/lipase	esterase
TanvuEGr036002	0	0	3.3921	0	Ethylene-responsive transcription factor 1A	Ethy
TanvuEGr056277	0	0	3.5895	0	Ethylene-responsive transcription factor 1A	Ethy
TanvuEGr060565	0	0	3.1039	0	Ethylene-responsive transcription factor 1A	Ethy
TanvuEGr036739	0	0	2.0283	0	Ethylene-responsive transcription factor 4	Ethy
TanvuEGr029645	0	0	4.2182	0	Ethylene-responsive transcription factor ERF109	Ethy
TanvuEGr013879	0	0	5.3835	0	Ethylene-responsive transcription factor ERF110	Ethy
TanvuEGr022510	0	0	2.2066	0	Ethylene-responsive transcription factor RAP2-4	Ethy
TanvuEGr019617	0	0	4.6648	0	F-box protein	Fbox
TanvuEGr018882	0	0	-3.3121	0	F-box/LRR-repeat protein 16	Fbox
TanvuEGr013486	0	-8.4671	8.4813	0	Receptor-like protein kinase FERONIA	FER
TanvuEGr001082	0	0	-2.6946	0	Receptor-like protein kinase FERONIA	FER
TanvuEGr027576	0	0	5.6979	0	Caffeic acid 3-O-methyltransferase	Flav
TanvuEGr021753	0	0	3.8852	0	Caffeoylshikimate esterase	Flav
TanvuEGr035095	0	6.2017	4.6192	0	Chalcone--flavonone isomerase	Flav
TanvuEGr017394	0	0	3.0503	0	Cinnamyl alcohol dehydrogenase 2	Flav
TanvuEGr024348	0	0	2.5406	0	Flavonol 4'-sulfotransferase	Flav
TanvuEGr028785	0	0	6.3208	0	Zeatin O-glucosyltransferase	flav
TanvuEGr032762	0	0	5.5198	0	Glutathione S-transferase U17	GST
TanvuEGr005980	0	0	-7.1085	0	Indole-3-acetic acid-amido synthetase GH3.5	Indole
TanvuEGr039020	0	5.2734	6.3039	0	23 kDa jasmonate-induced protein	JA
TanvuEGr038583	0	0	6.6912	0	Kunitz family trypsin and protease inhibitor protein LENGTH=222	KTI
TanvuEGr040924	0	0	6.4869	0	Kunitz family trypsin and protease inhibitor protein LENGTH=222	KTI
TanvuEGr035344	0	4.4886	6.1105	0	Trypsin/chymotrypsin inhibitor	KTI
TanvuEGr035328	0	2.7547	4.701	0	Wound-responsive protein GWIN3	KTI
TanvuEGr035436	0	0	2.2844	0	Linoleate 13S-lipoxygenase 2-1, chloroplastic	LOX
TanvuEGr034048	0	0	3.3	0	Lipoxygenase 7, chloroplastic	LOX
TanvuEGr001602	0	-1.5592	0	0	Leucine-rich repeat protein kinase family protein LENGTH=953	LRR
TanvuEGr000852	0	7.4924	0	0	LRR receptor-like serine/threonine-protein kinase FLS2	LRR
TanvuEGr000916	0	0	-3.0858	0	LRR receptor-like serine/threonine-protein kinase GSO1	LRR
TanvuEGr012315	0	0	5.746	0	Mitogen-activated protein kinase kinase kinase A	MAPK
TanvuEGr035131	0	4.3025	6.6177	0	Miraculin	Miraculin
TanvuEGr034342	0	6.3713	6.3027	0	Miraculin	Miraculin
TanvuEGr038521	0	0	7.058	0	Miraculin	Miraculin
TanvuEGr031273	0	0	5.2842	0	Miraculin	Miraculin
TanvuEGr006575	0	0	6.0809	0	(E)-beta-ocimene synthase, chloroplastic	MT
TanvuEGr011661	0	0	2.2346	0	Limonoid UDP-glucosyltransferase	MT
TanvuEGr028241	0	0	2.7598	0	Limonoid UDP-glucosyltransferase	MT
TanvuEGr023448	0	0	6.0042	0	NAC domain-containing protein 19	NAC
TanvuEGr025697	0	0	1.5166	0	NAC domain-containing protein 2	NAC
TanvuEGr021590	0	0	4.7319	0	NAC domain-containing protein 72	NAC
TanvuEGr021382	0	0	4.9728	0	NAC domain-containing protein 72	NAC
TanvuEGr019790	8.5257	0	0	8.5257	NAC transcription factor 56	NAC
TanvuEGr080867	0	7.7208	7.2556	0	Bifunctional purple acid phosphatase 26	PAP
TanvuEGr011850	0	6.9919	7.5018	0	Bifunctional purple acid phosphatase 26	PAP
TanvuEGr017383	0	-4.2288	0	0	purple acid phosphatase 29 LENGTH=389	PAP
TanvuEGr021480	0	0	2.9497	0	Purple acid phosphatase 8	PAP
TanvuEGr026379	5.7164	0	0	5.7164	Polyubiquitin	Polyubiquitin
TanvuEGr023948	0	0	1.6257	0	Polyubiquitin	Polyubiquitin
TanvuEGr079116	8.7591	0	0	8.7591	Polyubiquitin 9	Polyubiquitin
TanvuEGr043221	0	3.9114	0	0	Nudix hydrolase 1	PTI
TanvuEGr049380	0	-9.1975	0	0	Phospholipase A2-alpha	PTI
TanvuEGr045387	0	0	8.5956	0	UPF0098 protein MTH_273	PTI
TanvuEGr003778	0	0	-6.5311	0	G-type lectin S-receptor-like serine/threonine-protein kinase SD2-5	RK
TanvuEGr002669	0	0	-9.5873	0	G-type lectin S-receptor-like serine/threonine-protein kinase SD3-1	RK
TanvuEGr020096	0	0	2.3119	0	Spermine synthase	Spermine
TanvuEGr019506	0	0	4.9621	0	Spermine synthase	Spermine
TanvuEGr017925	0	8.7499	6.2705	0	(-)-germacrene D synthase	SQT
TanvuEGr029614	0	5.6935	0	0	(E)-beta-farnesene synthase	SQT
TanvuEGr007220	0	0	2.8071	0	(E)-beta-farnesene synthase	SQT
TanvuEGr041015	7.2846	6.3081	0	7.2846	TMV resistance protein N	TMV
TanvuEGr022008	0	0	2.0604	0	TMV resistance protein N	TMV
TanvuEGr048762	0	0	7.348	0	TMV resistance protein N	TMV
TanvuEGr013671	0	0	-7.7623	0	TMV resistance protein N	TMV
TanvuEGr024444	0	0	5.1603	0	BOI-related E3 ubiquitin-protein ligase 1	Ubiquitin
TanvuEGr014268	0	0	4.2882	0	E3 ubiquitin-protein ligase PUB23	Ubiquitin
TanvuEGr022639	0	0	5.3074	0	E3 ubiquitin-protein ligase RGLG1	Ubiquitin
TanvuEGr011080	0	2.0448	2.9437	0	Vacuolar-processing enzyme	Vacuole
TanvuEGr081128	0	0	1.6858	0	Vacuolar-processing enzyme	Vacuole
TanvuEGr011073	0	0	1.1153	0	Vacuolar-processing enzyme	Vacuole
TanvuEGr018710	-2.9795	0	0	-2.9795	Retrovirus-related Pol polyprotein from transposon TNT 1-94	Virus
TanvuEGr000915	0	0	4.698	0	Retrovirus-related Pol polyprotein from transposon TNT 1-94	Virus
TanvuEGr008162	0	0	3.7391	0	Retrovirus-related Pol polyprotein from transposon TNT 1-94	Virus
TanvuEGr025234	0	2.5249	1.9638	0	Retrovirus-related Pol polyprotein from transposon TNT 1-94 n=2 Tax=Cajanus cajan RepID=A0A151QNK9_CAJCA	Virus
TanvuEGr021587	0	0	1.1303	0	WRKY transcription factor 18	WKRY
TanvuEGr021892	0	0	2.4089	0	WRKY transcription factor 55	WKRY
TanvuEGr009781	0	1.844	0	0	WRKY transcription factor SUSIBA2	WKRY
TanvuEGr022042	0	0	2.0957	0	WRKY transcription factor SUSIBA2	WKRY
TanvuEGr028993	0	0	3.6287	0	Zinc finger protein ZAT10	ZincFing
TanvuEGr043428	0	0	2.9351	0	Zinc finger protein ZAT11	ZincFing
TanvuEGr019536	0	0	3.1478	0	Zinc-finger homeodomain protein 8	ZincFing
